# Supplementary material for: Photocatalytic Degradation of Inherent Pharmaceutical Concentration Levels in Real Hospital WWTP Effluents Using g-C3N4 Catalyst on CPC Pilot Scale Reactor
Source: Molecules. 2023 Jan 25;28(3):1170. doi: 10.3390/molecules28031170 (PMC9919318; doi:10.3390/molecules28031170)
Supplement: Supplementary file 1 [file molecules-28-01170-s001.zip]

Archive with 1 entries (1 files):
- molecules-2146217-supplementary.pdf
